# Supplementary material for: Fabrication of Ciprofloxacin-Loaded Sodium Alginate Nanobeads Coated with Thiol-Anchored Chitosan Using B-390 Encapsulator Following Optimization by DoE
Source: Pharmaceutics. 2024 May 21;16(6):691. doi: 10.3390/pharmaceutics16060691 (PMC11206434; doi:10.3390/pharmaceutics16060691)
Supplement: Supplementary file 1 [file pharmaceutics-16-00691-s001.zip]

Archive with 1 entries (1 files):
- pharmaceutics-3014271-supplementary.pdf
